# Supplementary material for: Fecal Calprotectin in Self-Reported Milk Intolerance: Not Only Lactose Intolerance
Source: Nutrients. 2023 Feb 20;15(4):1048. doi: 10.3390/nu15041048 (PMC9962554; doi:10.3390/nu15041048)
Supplement: Supplementary file 1 [file nutrients-15-01048-s001.zip]

Archive with 1 entries (1 files):
- nutrients-2195040-supplementary.pdf
